# Supplementary material for: Identification of Quantitative Trait Loci Relating to Flowering Time, Flag Leaf and Awn Characteristics in a Novel Triticum dicoccum Mapping Population
Source: Plants (Basel). 2020 Jul 2;9(7):829. doi: 10.3390/plants9070829 (PMC7412379; doi:10.3390/plants9070829)
Supplement: Supplementary file 1 [file plants-09-00829-s001.zip]

Archive with 7 entries (6 files):
- supplementary/
- supplementary/Figure S1.pdf
- supplementary/Figure S2.pdf
- supplementary/Table S1.pdf
- supplementary/Table S2.pdf
- supplementary/Table S3.xlsx
- supplementary/Table S4.xlsx
