# Supplementary material for: Identification of Quantitative Trait Loci Relating to Flowering Time, Flag Leaf and Awn Characteristics in a Novel Triticum dicoccum Mapping Population
Source: Plants (Basel). 2020 Jul 2;9(7):829. doi: 10.3390/plants9070829 (PMC7412379; doi:10.3390/plants9070829)
Supplement: Supplementary file 1 [file plants-09-00829-s001.zip › supplementary/Table S3.xlsx]

## Sheet: PS1 Genetic Linkage Map
Marker	Chromosome	Position
AX-94493709	1A	0
AX-94894883	1A	10.9694
AX-94935020	1A	11.931
AX-94979270	1A	11.931
AX-94692394	1A	12.6284
AX-94765928	1A	12.6284
AX-95074858	1A	12.6284
AX-95652739	1A	13.417
AX-94566774	1A	13.8016
AX-95630149	1A	14.3785
AX-94600120	1A	14.7631
AX-95103738	1A	16.7158
AX-95103256	1A	18.2547
AX-94532387	1A	18.9373
AX-94450466	1A	20.2838
AX-94423519	1A	21.534
AX-95236585	1A	22.111
AX-94952703	1A	24.4632
AX-95111284	1A	24.6555
AX-95080900	1A	26.0982
AX-94577477	1A	27.1561
AX-95109260	1A	27.733
AX-94749397	1A	28.7909
AX-94522776	1A	30.0412
AX-94501544	1A	30.7143
AX-94592076	1A	31.1951
AX-94910059	1A	31.1951
AX-94631457	1A	31.6805
AX-94704082	1A	31.6805
AX-94840099	1A	31.6805
AX-95135871	1A	31.6805
AX-95167796	1A	31.6805
AX-94605574	1A	32.2575
AX-95681746	1A	32.2575
AX-94657330	1A	32.7575
AX-94615199	1A	33.0459
AX-95085405	1A	33.6276
AX-94917012	1A	40.8432
AX-95099059	1A	44.4079
AX-94627776	1A	46.0816
AX-95172478	1A	50.1869
AX-94978091	1A	50.9562
AX-94445887	1A	52.1149
AX-95662307	1A	53.2737
AX-94674308	1A	54.5239
AX-94829443	1A	55.6874
AX-95631185	1A	58.8261
AX-94916468	1A	61.9356
AX-94977891	1A	67.1078
AX-95149925	1A	68.2666
AX-95630497	1A	70.1953
AX-94651412	1A	72.4082
AX-94434525	1A	74.3323
AX-94897502	1A	75.6787
AX-95652208	1A	77.5065
AX-95024199	1A	79.4305
AX-95227941	1A	80.7864
AX-94501635	1A	82.8067
AX-94807145	1A	84.8271
AX-95247576	1A	85.9858
AX-95202717	1A	87.2361
AX-94903109	1A	91.2162
AX-94853274	1A	93.2365
AX-94406511	1A	96.0279
AX-95237226	1A	98.8192
AX-94983068	1A	101.129
AX-94823954	1A	103.727
AX-95174904	1A	108.588
AX-95224323	1A	117.703
AX-94467908	1A	119.184
AX-94466632	1A	120.262
AX-94689921	1A	120.55
AX-94391642	1A	120.838
AX-94787873	1A	123.673
AX-94424665	1A	127.314
AX-94504828	1A	127.506
AX-94929127	1A	131.984
AX-94647868	1A	133.624
AX-94768074	1A	133.624
AX-94943789	1A	135.071
AX-95069018	1A	135.36
AX-94415357	1A	136.033
AX-94694621	1A	138.674
AX-94428309	1A	139.155
AX-95207978	1A	140.117
AX-94619058	1A	149.189
AX-95201261	1A	150.555
AX-95188181	1A	151.516
AX-95660012	1A	151.997
AX-94445422	1A	153.055
AX-94509092	1A	157.086
AX-94398706	1A	157.856
AX-95001649	1A	162.78
AX-94769932	1A	163.069
AX-94539426	1A	163.357
AX-94508777	1A	163.939
AX-94497323	1A	165.867
AX-94643355	1A	167.021
AX-94666389	1A	168.657
AX-94726800	1A	170.196
AX-94502704	1A	171.735
AX-94513473	1A	173.081
AX-94667728	1A	177.541
AX-95653947	1A	179.966
AX-94465677	1A	182.8
AX-94709162	1A	183.762
AX-95226098	1A	185.204
AX-95139778	1A	186.075
AX-94825696	1A	187.421
AX-94523339	1A	190.502
AX-94534146	1A	192.661
AX-94972660	1A	207.635
AX-95126554	1A	207.635
AX-94395420	1A	208.323
AX-94400851	1A	208.323
AX-95214923	1A	208.323
AX-94452444	1A	210.416
AX-95231421	1A	210.608
AX-94474537	1A	212.301
AX-94425021	1A	215.266
AX-95186761	1A	215.266
AX-95243556	1A	219.744
AX-95174049	1A	220.995
AX-94892480	1A	221.48
AX-95203056	1A	221.48
AX-94729286	1A	227.157
AX-94788925	1A	230.222
AX-94456747	1B	0
AX-94676183	1B	2.69491
AX-94762873	1B	3.3727
AX-95181804	1B	3.3727
AX-95205045	1B	8.03699
AX-94681442	1B	8.51778
AX-94638289	1B	20.8839
AX-94381968	1B	21.3693
AX-94982852	1B	21.3693
AX-95218850	1B	21.3693
AX-94545049	1B	28.8442
AX-94735504	1B	30.1039
AX-95103215	1B	30.5894
AX-94445358	1B	32.831
AX-95162604	1B	32.831
AX-94513354	1B	33.8212
AX-94425009	1B	35.1723
AX-94684615	1B	35.1723
AX-94408914	1B	36.6728
AX-94648555	1B	36.6728
AX-94990715	1B	36.6728
AX-95105622	1B	36.6728
AX-95130150	1B	37.2497
AX-94561718	1B	39.6697
AX-94799854	1B	40.7276
AX-94607150	1B	41.9971
AX-95658421	1B	42.4826
AX-94951818	1B	45.1453
AX-94447764	1B	45.4338
AX-94481490	1B	45.4338
AX-94531696	1B	45.4338
AX-94806570	1B	46.5105
AX-94544049	1B	47.5872
AX-94572866	1B	47.8757
AX-94414919	1B	48.6693
AX-94452684	1B	48.6693
AX-94851223	1B	48.6693
AX-94881829	1B	48.6693
AX-94897165	1B	48.6693
AX-95188646	1B	48.6693
AX-94646448	1B	50.4196
AX-94893742	1B	50.4196
AX-95096041	1B	50.4196
AX-95253275	1B	50.4196
AX-94432711	1B	50.7081
AX-94441156	1B	50.7081
AX-94549574	1B	50.7081
AX-94554649	1B	50.7081
AX-95254066	1B	50.9965
AX-94388831	1B	51.3811
AX-94532960	1B	52.7323
AX-94906016	1B	52.7323
AX-95195903	1B	52.7323
AX-94542855	1B	56.7638
AX-94711346	1B	56.7638
AX-94735269	1B	56.7638
AX-94988329	1B	56.7638
AX-95144818	1B	56.7638
AX-94535280	1B	57.2492
AX-94664731	1B	59.1199
AX-94637489	1B	59.4083
AX-95087694	1B	60.0814
AX-94408391	1B	60.2738
AX-94396544	1B	62.3084
AX-94456095	1B	62.8853
AX-94404757	1B	63.0776
AX-94425211	1B	63.0776
AX-94492463	1B	63.0776
AX-94820127	1B	63.0776
AX-94510085	1B	63.27
AX-95127844	1B	63.27
AX-94540417	1B	66.4315
AX-94390406	1B	66.72
AX-95174986	1B	67.4893
AX-95204890	1B	67.4893
AX-95216578	1B	67.9701
AX-95253907	1B	69.1241
AX-94981325	1B	69.7972
AX-94408511	1B	70.0857
AX-94530243	1B	71.5473
AX-94592974	1B	72.0327
AX-94479851	1B	72.7059
AX-94499762	1B	72.8982
AX-94972963	1B	77.2166
AX-95006838	1B	77.7935
AX-94929285	1B	81.7487
AX-94384779	1B	85.1622
AX-95136941	1B	86.1286
AX-95176659	1B	89.4797
AX-95206874	1B	92.0829
AX-94514811	1B	92.3714
AX-94947812	1B	92.6598
AX-94442756	1B	93.1406
AX-94429918	1B	93.6214
AX-94490210	1B	96.0318
AX-94590275	1B	98.2636
AX-94584338	1B	99.7492
AX-94791157	1B	100.038
AX-94519635	1B	103.363
AX-95253616	1B	104.43
AX-94507852	1B	105.016
AX-94668931	1B	105.522
AX-94510167	1B	106.532
AX-94440309	1B	107.301
AX-94506324	1B	107.493
AX-94981729	1B	107.493
AX-94407122	1B	107.979
AX-94526208	1B	108.849
AX-94963680	1B	109.234
AX-94485092	1B	110.215
AX-94610095	1B	110.215
AX-95198436	1B	110.215
AX-94576235	1B	110.503
AX-94408453	1B	111.12
AX-95101816	1B	111.12
AX-94629442	1B	111.63
AX-95188796	1B	111.63
AX-94733079	1B	113.102
AX-94747222	1B	113.102
AX-94807601	1B	113.102
AX-94860459	1B	113.102
AX-94476532	1B	113.607
AX-94598588	1B	113.607
AX-94779447	1B	113.607
AX-94381637	1B	115.685
AX-94642880	1B	117.917
AX-95684836	1B	119.263
AX-95172164	1B	122.17
AX-94922458	1B	126.727
AX-95253773	1B	126.919
AX-94774041	1B	132.899
AX-95259256	1B	132.899
AX-94413240	1B	133.89
AX-94401058	1B	134.38
AX-94515822	1B	134.38
AX-94716273	1B	134.38
AX-94894536	1B	134.38
AX-95161822	1B	134.38
AX-94421773	1B	135.341
AX-94948241	1B	136.899
AX-95182813	1B	136.899
AX-94517684	1B	137.385
AX-94439319	1B	137.87
AX-94623039	1B	138.351
AX-94807857	1B	143.546
AX-94400616	1B	144.416
AX-95220416	1B	144.416
AX-94385888	1B	145.427
AX-94480272	1B	145.427
AX-94417303	1B	146.605
AX-94480675	1B	148.289
AX-94604435	1B	148.289
AX-95249363	1B	148.799
AX-94913771	1B	153.595
AX-94723525	1B	153.884
AX-94881194	1B	155.24
AX-94514569	1B	159.435
AX-94737617	1B	159.435
AX-94509797	1B	163.05
AX-94534468	1B	163.05
AX-94853862	1B	163.54
AX-95652744	1B	164.603
AX-94435033	1B	164.891
AX-94528453	1B	176.369
AX-95685456	1B	180.591
AX-94453702	2A	0
AX-95227268	2A	1.28875
AX-95227146	2A	1.96653
AX-94446514	2A	2.54348
AX-94767021	2A	3.12043
AX-94516671	2A	7.36134
AX-95222604	2A	7.36134
AX-94728323	2A	7.74596
AX-94593885	2A	8.13059
AX-94514321	2A	8.7122
AX-94456536	2A	9.82895
AX-94607493	2A	12.463
AX-95215460	2A	12.7514
AX-94725754	2A	16.2765
AX-94570860	2A	20.956
AX-94684111	2A	21.3407
AX-95132503	2A	21.8261
AX-94512201	2A	22.6916
AX-94418841	2A	23.3647
AX-94451172	2A	23.8455
AX-94639372	2A	24.3263
AX-94469556	2A	24.9079
AX-95629787	2A	25.8695
AX-94516947	2A	32.364
AX-94998685	2A	41.0588
AX-94464525	2A	42.0205
AX-95098442	2A	43.367
AX-94517404	2A	46.0713
AX-94535064	2A	47.1535
AX-95087943	2A	68.6803
AX-94639168	2A	70.1659
AX-94870733	2A	70.1659
AX-94605199	2A	70.839
AX-94470009	2A	71.0313
AX-94746210	2A	72.3825
AX-94942118	2A	74.2531
AX-94506558	2A	76.1818
AX-94570263	2A	76.1818
AX-94849018	2A	76.1818
AX-95177902	2A	76.1818
AX-94449738	2A	79.6919
AX-94565031	2A	81.1924
AX-95202448	2A	81.1924
AX-95221454	2A	82.5435
AX-94643186	2A	85.4567
AX-94389822	2A	88.0017
AX-95174829	2A	88.9822
AX-94464778	2A	89.9628
AX-94894707	2A	89.9628
AX-94400181	2A	90.4482
AX-94468683	2A	91.4287
AX-94926331	2A	91.4287
AX-94646108	2A	91.9142
AX-94386787	2A	93.4578
AX-95101251	2A	94.4383
AX-94850171	2A	95.4962
AX-94940052	2A	105.159
AX-95246552	2A	105.938
AX-94536561	2A	106.13
AX-94435161	2A	115.559
AX-94514733	2A	116.136
AX-94903429	2A	116.328
AX-94627798	2A	116.809
AX-94706612	2A	116.809
AX-94457792	2A	117.001
AX-94547645	2A	118.059
AX-94733849	2A	118.347
AX-94625433	2A	123.318
AX-95255212	2A	125.921
AX-94477525	2A	126.402
AX-94581654	2A	126.787
AX-94702674	2A	128.163
AX-94680452	2A	131.582
AX-94515483	2A	132.832
AX-94786451	2A	141.112
AX-94496990	2A	141.881
AX-94588971	2A	146.2
AX-94656531	2A	146.488
AX-94696711	2A	147.652
AX-94676956	2A	148.421
AX-95008953	2A	149.584
AX-94486441	2A	149.873
AX-94520480	2A	154.486
AX-95205011	2A	158.286
AX-94597104	2A	158.771
AX-95681996	2A	159.06
AX-94461119	2A	159.54
AX-94751512	2A	165.121
AX-94482613	2A	171.678
AX-95235288	2A	173.621
AX-94504542	2A	174.583
AX-94593535	2A	176.815
AX-95103231	2A	179.028
AX-94396447	2A	179.316
AX-94512692	2A	181.647
AX-94995080	2A	181.935
AX-94419416	2A	182.517
AX-94483271	2A	183.676
AX-94602066	2A	183.676
AX-95102130	2A	183.676
AX-95018915	2A	184.541
AX-94577588	2A	184.734
AX-94893321	2A	185.744
AX-95211185	2A	185.744
AX-95142099	2A	186.907
AX-94393920	2A	191.905
AX-94422071	2A	193.655
AX-94856412	2A	193.655
AX-94912259	2A	195.006
AX-94813805	2A	199.809
AX-94483464	2A	200.487
AX-94402351	2A	201.737
AX-94887137	2A	203.007
AX-95226896	2A	206.402
AX-95182711	2A	207.369
AX-94814470	2A	208.138
AX-94409438	2A	208.619
AX-94744241	2A	209.388
AX-94904725	2A	211.88
AX-94590094	2A	212.168
AX-95182913	2A	212.842
AX-95190000	2A	212.842
AX-94426538	2A	215.744
AX-94713668	2A	216.128
AX-94463225	2A	216.801
AX-94664891	2A	217.287
AX-94492833	2A	217.869
AX-94692370	2A	218.157
AX-95235371	2A	218.638
AX-95187541	2A	220.764
AX-94442664	2A	221.245
AX-94861179	2A	230.818
AX-94716447	2B	0
AX-94487304	2B	4.62856
AX-94540240	2B	5.10934
AX-94456096	2B	5.78246
AX-95153510	2B	6.45558
AX-95237379	2B	7.03253
AX-94427273	2B	7.60948
AX-95204287	2B	8.28726
AX-94526671	2B	9.74884
AX-94775808	2B	10.9991
AX-94880001	2B	11.8646
AX-94505732	2B	15.1897
AX-94653794	2B	20.0341
AX-94929616	2B	21.2844
AX-95012573	2B	22.1498
AX-94567009	2B	23.0153
AX-95013184	2B	24.458
AX-95091124	2B	26.1895
AX-94681430	2B	26.4779
AX-94529633	2B	27.5501
AX-94840864	2B	28.6222
AX-94812811	2B	30.1612
AX-94408000	2B	32.5134
AX-95244536	2B	32.7057
AX-94540532	2B	40.1174
AX-94592735	2B	40.1174
AX-94820757	2B	41.0979
AX-94850432	2B	41.0979
AX-95005889	2B	41.0979
AX-94508950	2B	41.5787
AX-94852865	2B	46.2558
AX-95112947	2B	46.2558
AX-95163397	2B	46.2558
AX-95630341	2B	46.2558
AX-94849048	2B	51.9841
AX-94746891	2B	54.3364
AX-94652634	2B	57.1707
AX-94639155	2B	57.7571
AX-95138874	2B	57.7571
AX-94389664	2B	58.0456
AX-94511280	2B	58.911
AX-94530081	2B	58.911
AX-94645277	2B	58.911
AX-94546045	2B	61.1818
AX-95232173	2B	64.0886
AX-94564459	2B	66.9185
AX-95661571	2B	68.0726
AX-94817182	2B	69.0389
AX-94773904	2B	84.5031
AX-94838738	2B	84.9839
AX-95115956	2B	85.1762
AX-94430519	2B	86.734
AX-94758467	2B	87.6042
AX-94491066	2B	87.7965
AX-94436269	2B	88.4696
AX-94437143	2B	89.2389
AX-94664877	2B	89.4312
AX-94951538	2B	89.4312
AX-94748707	2B	90.0176
AX-94451983	2B	92.1772
AX-95150897	2B	92.6626
AX-94463567	2B	94.5332
AX-94550590	2B	94.5332
AX-94992560	2B	94.5332
AX-94390992	2B	96.1151
AX-94567166	2B	96.1151
AX-94577064	2B	96.1151
AX-95210496	2B	96.1151
AX-95114379	2B	96.3074
AX-94930201	2B	97.0767
AX-94470642	2B	97.5767
AX-95158963	2B	97.5767
AX-94570968	2B	98.5869
AX-94714187	2B	99.0724
AX-94410965	2B	99.5578
AX-94450544	2B	100.048
AX-94622328	2B	100.048
AX-94467374	2B	101.548
AX-94450550	2B	105.201
AX-94504336	2B	105.201
AX-94529266	2B	105.201
AX-95099784	2B	105.691
AX-94405374	2B	109.685
AX-94506151	2B	110.646
AX-94734206	2B	110.646
AX-94480449	2B	113.226
AX-94506088	2B	113.226
AX-94440078	2B	114.206
AX-95182679	2B	115.187
AX-94847774	2B	116.167
AX-94866354	2B	116.653
AX-95099092	2B	117.633
AX-95201756	2B	117.633
AX-95234877	2B	117.633
AX-95081103	2B	118.114
AX-94898052	2B	118.306
AX-94410641	2B	118.796
AX-94682119	2B	118.796
AX-95250428	2B	119.807
AX-94462172	2B	119.999
AX-94415458	2B	120.672
AX-94806588	2B	120.96
AX-94693825	2B	121.441
AX-95134351	2B	122.211
AX-94607268	2B	122.403
AX-94646822	2B	122.403
AX-95180795	2B	123.186
AX-94752926	2B	123.667
AX-94441303	2B	127.676
AX-94834863	2B	128.676
AX-94798381	2B	137.802
AX-95213342	2B	138.475
AX-94387241	2B	140.206
AX-94447120	2B	141.649
AX-95158415	2B	141.649
AX-94414210	2B	141.938
AX-94424857	2B	141.938
AX-94443773	2B	141.938
AX-94688674	2B	141.938
AX-94678161	2B	142.226
AX-94583845	2B	142.707
AX-95247693	2B	147.308
AX-94812670	2B	152.675
AX-94855160	2B	153.637
AX-95132513	2B	154.887
AX-95204004	2B	156.243
AX-95629283	2B	159.715
AX-94856847	2B	161.446
AX-94836731	2B	162.696
AX-94519543	2B	163.947
AX-94418368	2B	165.105
AX-95220342	2B	166.356
AX-94495093	2B	167.895
AX-94586082	2B	169.722
AX-94752371	2B	170.299
AX-94889597	2B	171.165
AX-94521524	2B	172.896
AX-94435235	2B	173.858
AX-95123059	2B	175.012
AX-95103240	2B	175.877
AX-94609519	2B	177.229
AX-94576974	2B	182.375
AX-95096692	2B	182.759
AX-94664270	2B	183.914
AX-95099590	2B	185.068
AX-94557184	2B	186.222
AX-94623616	2B	186.702
AX-94464345	2B	187.664
AX-94560605	2B	188.241
AX-94921162	2B	188.241
AX-94641030	2B	190.979
AX-94401499	2B	193.539
AX-94478727	2B	194.12
AX-94787485	2B	194.697
AX-94547426	2B	196.048
AX-94386275	2B	196.529
AX-94883421	2B	198.174
AX-94523821	2B	199.135
AX-94506221	2B	200.097
AX-94501963	2B	200.866
AX-94807764	2B	202.117
AX-94430885	2B	203.078
AX-94515120	2B	203.655
AX-94936904	2B	204.424
AX-94927814	2B	205.194
AX-94519631	2B	205.482
AX-94871673	2B	207.907
AX-94495474	2B	210.741
AX-94687322	2B	211.126
AX-94765732	2B	211.318
AX-94791055	2B	214.503
AX-94397647	2B	218.086
AX-95111049	2B	218.567
AX-95653021	2B	218.567
AX-95170669	2B	219.553
AX-94446897	2B	226.701
AX-94591978	2B	229.125
AX-95181223	2B	231.146
AX-94728242	2B	233.648
AX-95241215	2B	234.994
AX-95079620	2B	239.565
AX-94500922	2B	240.829
AX-94528106	2B	247.397
AX-95241239	2B	247.397
AX-94872426	2B	247.984
AX-95020008	2B	251.663
AX-94850207	2B	252.144
AX-94425571	2B	256.525
AX-95179299	2B	258.357
AX-94382830	2B	259.708
AX-95015901	2B	260.477
AX-94479203	2B	260.766
AX-95107632	2B	260.766
AX-94393895	2B	263.89
AX-94515955	2B	264.481
AX-94824543	2B	265.443
AX-95087261	2B	266.116
AX-94432879	2B	266.611
AX-94575146	2B	266.611
AX-94401154	2B	267.106
AX-94456940	2B	268.183
AX-95023231	2B	268.375
AX-94625432	2B	269.891
AX-94865494	2B	270.371
AX-95121230	2B	270.564
AX-94677075	2B	271.237
AX-94862036	2B	271.91
AX-94588733	2B	279.172
AX-94461370	3A	0
AX-94513040	3A	0
AX-94794555	3A	0
AX-94993536	3A	0
AX-95144677	3A	0
AX-94595620	3A	0.576949
AX-94575413	3A	1.34624
AX-94496856	3A	2.02879
AX-95257360	3A	4.42434
AX-95630443	3A	4.71281
AX-94735807	3A	5.4821
AX-94440640	3A	8.95866
AX-94927331	3A	10.6901
AX-94490447	3A	27.6498
AX-95153336	3A	30.0602
AX-94634572	3A	31.1369
AX-94393827	3A	35.5558
AX-94484435	3A	39.9258
AX-95630128	3A	39.9258
AX-94389504	3A	51.7498
AX-94389988	3A	52.2449
AX-94843098	3A	52.2449
AX-95075882	3A	52.2449
AX-94492134	3A	53.4178
AX-94401191	3A	71.097
AX-94866549	3A	72.4482
AX-94435188	3A	73.506
AX-95069515	3A	74.8572
AX-94549035	3A	75.8188
AX-95225454	3A	76.6937
AX-95651892	3A	77.5592
AX-94941647	3A	78.1361
AX-94833103	3A	79.492
AX-95234197	3A	79.8767
AX-94709364	3A	81.7138
AX-94600020	3A	83.1566
AX-94676993	3A	84.022
AX-94945173	3A	85.3685
AX-94540917	3A	86.3348
AX-95166499	3A	88.6249
AX-95086975	3A	97.5965
AX-94879786	3A	98.3658
AX-94494353	3A	98.9427
AX-94561372	3A	100.775
AX-94470854	3A	103.32
AX-95091069	3A	103.512
AX-95132154	3A	104.099
AX-94508006	3A	104.777
AX-94401862	3A	105.257
AX-94893924	3A	105.839
AX-94387510	3A	106.921
AX-94404286	3A	107.594
AX-94469477	3A	108.181
AX-94751976	3A	109.335
AX-94884545	3A	110.008
AX-95015220	3A	110.777
AX-95089305	3A	111.258
AX-95008020	3A	111.931
AX-94408640	3A	112.604
AX-95110084	3A	112.893
AX-94896311	3A	114.335
AX-95132080	3A	114.335
AX-95183238	3A	115.817
AX-94581136	3A	118.526
AX-94512633	3A	119.492
AX-94491218	3A	134.718
AX-94405021	3A	137.471
AX-94527988	3A	139.029
AX-94623333	3A	139.798
AX-95633946	3A	143.197
AX-95630125	3A	146.79
AX-95170412	3A	149.431
AX-94690253	3A	150.008
AX-94998102	3A	153.166
AX-95135391	3A	153.748
AX-94699669	3A	155.099
AX-94805904	3A	155.676
AX-94541408	3A	156.06
AX-94550243	3A	156.926
AX-94438775	3A	161.865
AX-94593608	3A	162.442
AX-95146709	3A	167.443
AX-94662899	3A	170.742
AX-95630201	3A	172.088
AX-95146337	3A	173.916
AX-95660637	3A	174.685
AX-95257035	3A	176.749
AX-94571147	3A	178.388
AX-95076392	3A	179.639
AX-94388146	3A	180.408
AX-95013383	3A	181.466
AX-94498619	3A	182.144
AX-94605618	3A	185.847
AX-95629938	3A	188.754
AX-95136614	3A	195.213
AX-94702686	3A	196.857
AX-94898331	3A	197.338
AX-94681257	3A	198.603
AX-95131220	3A	199.276
AX-94537693	3A	199.949
AX-95630238	3A	200.91
AX-94498500	3A	207.08
AX-94492007	3A	207.565
AX-94525583	3A	207.565
AX-94444729	3A	209.219
AX-94842717	3A	209.219
AX-94526152	3A	209.892
AX-94414329	3A	216.305
AX-94555026	3A	220.088
AX-95630547	3A	220.958
AX-94715783	3A	222.844
AX-94644333	3A	224.315
AX-94611599	3A	225.594
AX-94805216	3A	234.744
AX-95166617	3A	238.745
AX-95084276	3A	240.188
AX-94799109	3A	244.254
AX-94842429	3A	244.543
AX-94396258	3B	0
AX-94413653	3B	0.192309
AX-94798168	3B	4.41425
AX-94830144	3B	5.08737
AX-94413721	3B	9.99118
AX-95240693	3B	9.99118
AX-94661712	3B	10.4766
AX-95189125	3B	11.4571
AX-94786031	3B	17.9195
AX-94662763	3B	18.8812
AX-94896515	3B	24.3463
AX-94622743	3B	25.8853
AX-95134276	3B	28.0982
AX-95000416	3B	37.2797
AX-94861766	3B	39.7043
AX-94754467	3B	40.8631
AX-94620916	3B	41.1515
AX-95685001	3B	41.9208
AX-94468489	3B	44.9481
AX-94781737	3B	45.7174
AX-94512327	3B	46.9677
AX-94672617	3B	48.3141
AX-94511929	3B	55.4573
AX-94612704	3B	56.2266
AX-95201874	3B	56.515
AX-94540236	3B	57.0005
AX-95206732	3B	57.2889
AX-94561691	3B	59.2319
AX-94728271	3B	59.2319
AX-94853252	3B	59.2319
AX-95240885	3B	59.7126
AX-94988947	3B	60.4819
AX-94492579	3B	61.2512
AX-94625710	3B	64.7614
AX-94475286	3B	69.3361
AX-95245107	3B	70.2063
AX-94431474	3B	70.9756
AX-94896508	3B	71.6534
AX-95117727	3B	72.3312
AX-95158456	3B	74.7558
AX-94961316	3B	75.525
AX-94480522	3B	76.102
AX-94428696	3B	76.9721
AX-94715602	3B	77.5491
AX-95144587	3B	77.8375
AX-94476058	3B	78.5107
AX-94889110	3B	84.0145
AX-94429881	3B	84.88
AX-94653345	3B	86.4189
AX-94499509	3B	88.6319
AX-94576018	3B	89.8822
AX-94655356	3B	91.5221
AX-94679757	3B	92.2913
AX-95181743	3B	92.676
AX-94540860	3B	93.9455
AX-95112740	3B	96.4962
AX-94791212	3B	97.3664
AX-95022080	3B	98.1357
AX-94416897	3B	99.5831
AX-95662428	3B	101.415
AX-94418930	3B	104.295
AX-94528133	3B	107.272
AX-94530421	3B	108.33
AX-94491906	3B	109.777
AX-94439519	3B	111.605
AX-94904639	3B	112.951
AX-94383246	3B	114.202
AX-94445412	3B	114.971
AX-94474000	3B	115.649
AX-94439956	3B	116.514
AX-94918829	3B	117.861
AX-95239224	3B	119.125
AX-94794160	3B	119.414
AX-94562946	3B	120.279
AX-94845432	3B	121.145
AX-94462133	3B	121.827
AX-94492806	3B	122.116
AX-94843023	3B	122.404
AX-95200434	3B	123.366
AX-94661523	3B	129.193
AX-95023129	3B	129.77
AX-94443500	3B	131.218
AX-94654675	3B	131.794
AX-94962244	3B	132.852
AX-94646256	3B	133.237
AX-94666983	3B	133.622
AX-94750301	3B	134.583
AX-95652038	3B	135.833
AX-94721389	3B	136.906
AX-94457474	3B	138.06
AX-95147740	3B	139.31
AX-94940814	3B	139.695
AX-95629707	3B	141.758
AX-95258297	3B	142.527
AX-94504455	3B	143.296
AX-94397515	3B	143.873
AX-94440472	3B	144.835
AX-95630143	3B	146.667
AX-95221306	3B	147.725
AX-94765266	3B	148.802
AX-94945379	3B	149.571
AX-94916790	3B	150.341
AX-94434519	3B	153.619
AX-95252537	3B	155.254
AX-94526446	3B	156.216
AX-95202712	3B	157.274
AX-94516631	3B	157.851
AX-95248104	3B	160.083
AX-94592174	3B	160.66
AX-95220080	3B	161.044
AX-94427165	3B	161.828
AX-94449016	3B	161.828
AX-94577255	3B	161.828
AX-95202875	3B	161.828
AX-94621347	3B	162.501
AX-94633200	3B	163.559
AX-94560729	3B	164.52
AX-94680633	3B	164.52
AX-94661978	3B	164.713
AX-94437740	3B	165.208
AX-94877078	3B	165.208
AX-94528644	3B	165.886
AX-94762936	3B	165.886
AX-94644408	3B	166.371
AX-95109081	3B	166.371
AX-94401263	3B	166.856
AX-94429752	3B	166.856
AX-94593326	3B	168.978
AX-94595259	3B	168.978
AX-94597480	3B	168.978
AX-94625254	3B	168.978
AX-94396363	3B	169.463
AX-94480399	3B	169.848
AX-94987125	3B	169.848
AX-95630077	3B	169.848
AX-94567358	3B	170.333
AX-95183055	3B	170.333
AX-94474208	3B	171.314
AX-95629357	3B	172.294
AX-94442100	3B	172.78
AX-94520151	3B	173.164
AX-94506504	3B	174.232
AX-94886882	3B	175.212
AX-94645800	3B	175.707
AX-94541915	3B	178.287
AX-94791953	3B	178.287
AX-94539428	3B	178.479
AX-94409427	3B	179.441
AX-95075027	3B	180.311
AX-94406474	3B	181.47
AX-94979815	3B	181.97
AX-94521070	3B	182.47
AX-94770362	3B	182.662
AX-94836217	3B	183.34
AX-94382799	3B	184.013
AX-94464275	3B	184.205
AX-94410967	3B	185.47
AX-94501412	3B	185.951
AX-95633693	3B	185.951
AX-94482660	3B	188.993
AX-95004760	3B	188.993
AX-94391390	3B	189.478
AX-94562553	3B	190.829
AX-94457592	3B	192.387
AX-94727654	3B	194.34
AX-94384226	3B	195.407
AX-94714035	3B	195.407
AX-94589140	3B	196.08
AX-94616451	3B	198.801
AX-94585575	3B	200.286
AX-94744118	3B	201.055
AX-94481626	3B	201.541
AX-95253303	3B	202.031
AX-94979462	3B	204.176
AX-94514940	3B	206.794
AX-94465917	3B	208.275
AX-95652544	3B	211.37
AX-94515653	3B	211.755
AX-94561352	3B	212.524
AX-94414229	3B	214.843
AX-95074739	3B	216.286
AX-95119250	3B	219.077
AX-94425087	3B	219.365
AX-94475816	3B	222.007
AX-94762065	3B	223.65
AX-94986528	3B	223.65
AX-95155276	3B	223.65
AX-94522472	3B	227.619
AX-95092627	3B	227.907
AX-94450445	3B	229.928
AX-94962226	3B	230.908
AX-94511266	3B	231.394
AX-94428965	3B	235.363
AX-95229979	3B	235.844
AX-95091331	3B	238.314
AX-94606220	3B	238.795
AX-95127231	3B	239.381
AX-95632612	3B	239.381
AX-94403562	3B	239.871
AX-94405214	3B	242.667
AX-94628698	3B	243.542
AX-94445508	3B	246.459
AX-94605994	3B	246.747
AX-94497903	3B	251.077
AX-94493124	3B	253.83
AX-94451329	3B	256.923
AX-94462966	3B	256.923
AX-94580748	3B	256.923
AX-94805563	3B	256.923
AX-94401666	3B	257.965
AX-95223642	3B	257.965
AX-94835626	3B	259.986
AX-95136479	3B	259.986
AX-95148594	3B	259.986
AX-95629817	4A	0
AX-95090477	4A	1.15872
AX-95147702	4A	5.79199
AX-94437374	4A	7.33094
AX-94497173	4A	9.25496
AX-94933660	4A	10.5052
AX-94464899	4A	12.1451
AX-95257538	4A	13.8766
AX-94941084	4A	15.1268
AX-95157366	4A	16.3771
AX-94475043	4A	17.916
AX-94524164	4A	19.455
AX-94391754	4A	20.7052
AX-94389361	4A	22.2442
AX-94867253	4A	23.7831
AX-95134176	4A	25.3221
AX-94558552	4A	26.2837
AX-94705932	4A	28.4098
AX-94383146	4A	29.7563
AX-94900364	4A	31.3915
AX-94969149	4A	32.257
AX-95257299	4A	33.6997
AX-94528357	4A	35.0462
AX-94959571	4A	35.9116
AX-94839679	4A	37.2724
AX-94720841	4A	38.1379
AX-94510489	4A	38.7148
AX-94703648	4A	39.7727
AX-95183886	4A	52.3676
AX-94945797	4A	55.202
AX-94569284	4A	61.5174
AX-94914919	4A	65.6421
AX-95183268	4A	67.585
AX-94773384	4A	68.8353
AX-94400142	4A	69.8158
AX-94563364	4A	70.1043
AX-94407690	4A	70.7774
AX-94745095	4A	70.7774
AX-95158169	4A	70.7774
AX-95652638	4A	72.1239
AX-94781481	4A	72.9026
AX-94954950	4A	77.3138
AX-94434799	4A	77.824
AX-94871084	4A	78.9061
AX-94583235	4A	79.1946
AX-95630255	4A	84.522
AX-94890286	4A	86.1572
AX-94439386	4A	90.7082
AX-95228002	4A	93.596
AX-95084338	4A	96.3003
AX-94977239	4A	98.2244
AX-95176502	4A	100.167
AX-94721240	4A	101.418
AX-94484388	4A	102.475
AX-94414949	4A	103.245
AX-95182838	4A	107.854
AX-94542577	4A	110.168
AX-94506646	4A	112.188
AX-95109133	4A	114.671
AX-94408063	4A	121.103
AX-95078017	4A	123.904
AX-95131353	4A	127.275
AX-94597268	4A	127.948
AX-95096811	4A	129.102
AX-95630350	4A	135.956
AX-94399384	4A	137.784
AX-94869599	4A	140.286
AX-95158150	4A	153.652
AX-95157668	4A	155.457
AX-95020717	4A	157.891
AX-95250319	4A	158.66
AX-94605111	4A	159.43
AX-95630867	4A	160.199
AX-95085258	4A	160.968
AX-95258845	4A	161.545
AX-94500554	4A	161.834
AX-94659119	4A	163.189
AX-94455694	4A	163.766
AX-95172486	4A	165.214
AX-94695501	4A	167.928
AX-94814634	4A	169.467
AX-94465380	4A	170.909
AX-95185189	4A	171.871
AX-94637984	4A	173.41
AX-94416694	4A	174.756
AX-95214134	4A	177.374
AX-94404383	4A	178.143
AX-94679583	4A	178.912
AX-94602474	4A	187.291
AX-95181983	4A	188.349
AX-94482431	4A	191.642
AX-94863246	4A	213.844
AX-94892363	4A	215.865
AX-94671648	4A	218.892
AX-94694992	4A	218.892
AX-95202525	4A	219.373
AX-94591428	4A	220.729
AX-94651409	4A	221.498
AX-95185536	4A	222.008
AX-95203560	4A	222.008
AX-95081478	4A	223.258
AX-94985084	4A	228.859
AX-94572741	4B	0
AX-94425015	4B	1.81988
AX-94795774	4B	1.81988
AX-94436929	4B	2.40149
AX-94924826	4B	2.97844
AX-94750275	4B	3.36307
AX-94512748	4B	13.9803
AX-94440259	4B	16.2219
AX-95629824	4B	38.2766
AX-94477038	4B	40.1138
AX-94672822	4B	40.1138
AX-95085087	4B	41.7584
AX-94987788	4B	42.4316
AX-95108483	4B	43.4894
AX-94592612	4B	44.2587
AX-94397013	4B	47.7258
AX-94503130	4B	49.7461
AX-94452704	4B	50.5154
AX-94707905	4B	51.3809
AX-94980741	4B	53.1123
AX-94539986	4B	53.8816
AX-94596804	4B	58.1272
AX-95218294	4B	58.9927
AX-94798582	4B	59.8582
AX-94407750	4B	62.4952
AX-95175551	4B	62.976
AX-95257129	4B	64.1347
AX-94598221	4B	64.904
AX-94513945	4B	66.443
AX-94393416	4B	67.2123
AX-94578138	4B	68.0777
AX-95630383	4B	69.0441
AX-94445572	4B	70.583
AX-94606483	4B	72.4108
AX-94464278	4B	73.5648
AX-94823291	4B	74.0456
AX-94399941	4B	75.0072
AX-94912823	4B	77.6104
AX-94978889	4B	78.6683
AX-94588164	4B	79.7261
AX-94943259	4B	80.784
AX-94509128	4B	81.3609
AX-95191849	4B	82.7074
AX-94595771	4B	82.9959
AX-94686448	4B	84.6696
AX-94524769	4B	85.3427
AX-94669194	4B	85.9196
AX-94740598	4B	86.5974
AX-94954115	4B	87.1744
AX-94510415	4B	87.6551
AX-94421320	4B	89.7639
AX-94734340	4B	89.7639
AX-95159637	4B	89.9562
AX-94532000	4B	90.7255
AX-95238241	4B	93.5681
AX-95219718	4B	94.924
AX-94703693	4B	106.706
AX-94639509	4B	112.795
AX-94782531	4B	113.862
AX-95683950	4B	114.632
AX-94482226	4B	115.401
AX-95215364	4B	119.976
AX-94514492	4B	120.168
AX-95106010	4B	121.827
AX-94644979	4B	123.006
AX-94623317	4B	123.486
AX-94416091	4B	123.871
AX-94634070	4B	126.788
AX-94436361	4B	127.749
AX-94503635	4B	128.716
AX-95218236	4B	129.196
AX-94631106	4B	130.066
AX-94715216	4B	130.74
AX-94513518	4B	131.028
AX-94842029	4B	134.248
AX-94383186	4B	134.825
AX-94430979	4B	135.306
AX-95652019	4B	136.172
AX-95171285	4B	136.845
AX-94870670	4B	137.614
AX-94449550	4B	138.383
AX-94461626	4B	139.942
AX-94528470	4B	141.096
AX-94400414	4B	142.442
AX-94888039	4B	143.308
AX-94547995	4B	144.365
AX-94416364	4B	145.616
AX-94893073	4B	146.774
AX-95115092	4B	147.933
AX-94506451	4B	149.183
AX-95233137	4B	153.274
AX-94471363	4B	154.235
AX-94478436	4B	166.512
AX-95069566	4B	170.73
AX-95253860	4B	171.706
AX-94436544	4B	175.699
AX-94507962	4B	181.085
AX-94679949	4B	183.857
AX-94390508	4B	184.641
AX-94638808	4B	184.641
AX-94394439	4B	185.319
AX-95630515	4B	185.8
AX-94448564	4B	186.377
AX-95088020	4B	186.377
AX-94542988	4B	187.723
AX-94546364	4B	188.685
AX-94527479	4B	189.266
AX-94916025	4B	197.836
AX-94718088	4B	198.413
AX-94779538	4B	198.413
AX-94912895	4B	198.413
AX-94577378	4B	198.913
AX-94663391	4B	201.215
AX-94688600	4B	201.215
AX-94486277	4B	209.909
AX-95083469	5A	0
AX-95158257	5A	2.30147
AX-94382552	5A	13.9174
AX-95189555	5A	14.1097
AX-94406550	5A	19.2077
AX-94441001	5A	21.0784
AX-94410603	5A	22.0589
AX-94563149	5A	22.0589
AX-94618056	5A	22.0589
AX-94406590	5A	27.1534
AX-94920631	5A	29.0821
AX-94411096	5A	29.2744
AX-95006192	5A	30.236
AX-94389559	5A	38.2042
AX-94816504	5A	39.1944
AX-94566370	5A	40.3673
AX-95653138	5A	40.3673
AX-94598727	5A	42.1067
AX-94558874	5A	42.6118
AX-94777803	5A	43.8906
AX-94382012	5A	44.0829
AX-94635713	5A	47.6897
AX-94537094	5A	49.1753
AX-94560810	5A	49.1753
AX-94645033	5A	50.7189
AX-94796453	5A	50.7189
AX-94464016	5A	67.6679
AX-94547740	5A	67.6679
AX-95630204	5A	67.6679
AX-94723405	5A	68.1581
AX-95169303	5A	68.6436
AX-94795980	5A	69.6241
AX-94736171	5A	70.1143
AX-94955892	5A	70.1143
AX-94441642	5A	71.6612
AX-94642408	5A	72.6714
AX-94850088	5A	72.6714
AX-94469901	5A	75.7682
AX-94615439	5A	75.7682
AX-94764034	5A	75.7682
AX-94499761	5A	76.7584
AX-94494675	5A	80.1096
AX-94785328	5A	80.1096
AX-94890075	5A	80.1096
AX-94534437	5A	81.0901
AX-95099091	5A	81.5755
AX-94427213	5A	82.5561
AX-94432276	5A	82.7484
AX-94522469	5A	84.234
AX-94684522	5A	84.234
AX-94926109	5A	84.234
AX-94497718	5A	85.7195
AX-94884188	5A	85.7195
AX-94500574	5A	86.7001
AX-94545100	5A	86.7001
AX-94731678	5A	86.7001
AX-94830307	5A	87.6806
AX-94430148	5A	88.166
AX-94876698	5A	88.166
AX-95132574	5A	88.166
AX-94448814	5A	89.6516
AX-94568413	5A	91.3163
AX-94399725	5A	92.0856
AX-94492593	5A	92.0856
AX-94519854	5A	92.0856
AX-94452354	5A	93.2585
AX-94522762	5A	94.4172
AX-94419728	5A	94.9027
AX-94450199	5A	95.8929
AX-94669191	5A	96.1814
AX-95149220	5A	97.3401
AX-95107396	5A	97.8209
AX-94389212	5A	100.496
AX-94815412	5A	101.073
AX-94936686	5A	102.035
AX-94401037	5A	108.148
AX-94428406	5A	108.148
AX-94570208	5A	108.148
AX-94908260	5A	108.148
AX-94397871	5A	108.437
AX-95187165	5A	112.823
AX-94936894	5A	113.4
AX-94447473	5A	114.752
AX-94573880	5A	115.713
AX-95685012	5A	116.194
AX-94975586	5A	116.675
AX-94472861	5A	117.545
AX-94562419	5A	122.684
AX-94453026	5A	125.205
AX-94408752	5A	133.584
AX-94384331	5A	134.07
AX-94734537	5A	135.555
AX-94477704	5A	138.327
AX-95630232	5A	138.813
AX-94488441	5A	139.683
AX-94541039	5A	140.168
AX-94999352	5A	140.553
AX-94432751	5A	141.529
AX-95097417	5A	141.529
AX-94383503	5A	142.519
AX-94724413	5A	142.519
AX-95246396	5A	143.385
AX-94525566	5A	143.577
AX-94415416	5A	145.255
AX-94945628	5A	145.74
AX-94398741	5A	146.226
AX-94410486	5A	147.226
AX-94690469	5A	147.226
AX-94421145	5A	151.831
AX-94401799	5A	152.509
AX-95229410	5A	152.509
AX-94636498	5A	154.548
AX-95001743	5A	155.029
AX-94505230	5A	159.41
AX-94419595	5A	165.677
AX-94385646	5A	167.813
AX-94969193	5A	169.448
AX-94423469	5A	170.41
AX-94835026	5A	170.986
AX-94452500	5A	172.434
AX-95076304	5A	193.108
AX-94515371	5A	199.053
AX-94601066	5A	202.995
AX-94815171	5A	202.995
AX-94994833	5A	203.481
AX-94683931	5A	203.966
AX-94504714	5A	204.456
AX-94542396	5A	204.946
AX-94974571	5A	204.946
AX-94629896	5A	212.495
AX-94785956	5A	213.178
AX-95259552	5A	217.448
AX-95213349	5A	221.221
AX-94429370	5A	222.283
AX-94405899	5A	225.898
AX-94419637	5A	226.96
AX-94483923	5A	228.422
AX-94729059	5A	228.422
AX-95220321	5A	228.422
AX-94406861	5A	228.902
AX-94958942	5A	229.96
AX-95097524	5A	230.83
AX-94413558	5A	231.316
AX-94613491	5A	235.317
AX-94401553	5A	236.673
AX-95140213	5A	237.663
AX-95221740	5A	237.663
AX-94385823	5A	237.856
AX-94663205	5A	237.856
AX-94813910	5A	237.856
AX-95224668	5A	237.856
AX-94530330	5B	0
AX-94924969	5B	0.673118
AX-95150902	5B	2.11583
AX-94711368	5B	3.26988
AX-94915181	5B	3.26988
AX-94887196	5B	3.76009
AX-95137732	5B	3.9524
AX-94836422	5B	14.285
AX-94503507	5B	17.5396
AX-94664659	5B	17.5396
AX-95152512	5B	18.3135
AX-94568345	5B	19.3038
AX-94833059	5B	20.0116
AX-94382905	5B	21.0427
AX-94612424	5B	21.0427
AX-94676599	5B	21.0427
AX-94476767	5B	24.704
AX-94897804	5B	24.704
AX-94890987	5B	25.1895
AX-94971715	5B	25.3818
AX-94390404	5B	25.7664
AX-94607093	5B	27.8296
AX-94487290	5B	28.5028
AX-94516528	5B	29.7719
AX-94669552	5B	33.282
AX-94454714	5B	34.1475
AX-94908640	5B	35.1091
AX-94761289	5B	36.4699
AX-95145565	5B	37.3354
AX-94413651	5B	38.2009
AX-94684927	5B	38.9702
AX-95260354	5B	44.8547
AX-94426879	5B	45.047
AX-94494791	5B	45.047
AX-94403272	5B	45.5278
AX-94600876	5B	45.5278
AX-94581829	5B	46.0086
AX-95196880	5B	48.3609
AX-94413724	5B	48.6493
AX-94989774	5B	49.3271
AX-94455831	5B	52.9195
AX-94739487	5B	53.5108
AX-94410728	5B	54.578
AX-94973756	5B	54.7703
AX-95249855	5B	55.3567
AX-95176950	5B	58.1528
AX-94620752	5B	60.9728
AX-95002819	5B	64.5751
AX-94955728	5B	66.8939
AX-95094658	5B	68.2404
AX-95092867	5B	69.7888
AX-94564454	5B	71.2315
AX-94389734	5B	74.7416
AX-95229346	5B	85.3324
AX-94976637	5B	92.3787
AX-94795283	5B	94.813
AX-94589501	5B	95.4042
AX-94412441	5B	95.5965
AX-94552728	5B	95.885
AX-94767243	5B	96.9617
AX-94432664	5B	97.4472
AX-94536550	5B	97.9627
AX-94493169	5B	98.2511
AX-95230828	5B	102.713
AX-94493493	5B	103.387
AX-95109394	5B	109.563
AX-94990832	5B	110.621
AX-94523405	5B	111.391
AX-94458244	5B	111.679
AX-94409094	5B	114.282
AX-94591078	5B	114.282
AX-95073250	5B	114.282
AX-94679801	5B	114.864
AX-94835478	5B	116.215
AX-95187492	5B	123.175
AX-94611749	5B	126.217
AX-94383375	5B	130.283
AX-95076333	5B	131.73
AX-95246823	5B	135.434
AX-94392637	5B	138.047
AX-94412857	5B	142.25
AX-94460959	5B	143.693
AX-95142423	5B	145.424
AX-94464726	5B	147.252
AX-94579321	5B	148.695
AX-94648597	5B	150.33
AX-95658783	5B	151.869
AX-94970814	5B	153.831
AX-94881791	5B	154.985
AX-95143577	5B	156.433
AX-95103761	5B	158.665
AX-94664153	5B	160.305
AX-94617912	5B	167.551
AX-94409923	5B	169.09
AX-95111215	5B	170.647
AX-95100010	5B	173.806
AX-95133096	5B	174.286
AX-95259336	5B	175.056
AX-95245953	5B	175.921
AX-94412376	5B	176.594
AX-94936761	5B	176.883
AX-94417031	5B	177.469
AX-95629800	5B	177.661
AX-94661528	5B	179.012
AX-95199852	5B	179.69
AX-94472057	5B	182.732
AX-94452355	5B	183.502
AX-94541836	5B	184.949
AX-94708444	5B	185.718
AX-94642295	5B	186.199
AX-94450951	5B	186.68
AX-94940145	5B	188.508
AX-94576507	5B	188.993
AX-94424823	5B	189.575
AX-95155093	5B	189.575
AX-94463626	5B	189.863
AX-95097894	5B	192.966
AX-95108292	5B	193.927
AX-94727905	5B	194.408
AX-94451289	5B	195.562
AX-94411807	5B	196.639
AX-94489094	5B	196.927
AX-94435882	5B	198.004
AX-95632714	5B	198.293
AX-94489169	5B	198.581
AX-94855957	5B	200.224
AX-95234715	5B	200.224
AX-94505827	5B	201.245
AX-94733381	5B	204.017
AX-95096438	5B	204.017
AX-95192019	5B	204.017
AX-94464337	5B	204.502
AX-95072061	5B	204.502
AX-95120489	5B	204.502
AX-94503623	5B	206.715
AX-94962917	5B	206.715
AX-94464243	5B	207.004
AX-94619240	5B	207.489
AX-94821607	5B	207.979
AX-94972025	5B	207.979
AX-95155594	5B	208.571
AX-95177144	5B	208.763
AX-95092662	5B	209.744
AX-94822453	5B	210.321
AX-95022480	5B	210.609
AX-94809650	5B	211.09
AX-94456777	5B	215.356
AX-94499264	5B	215.837
AX-94675628	5B	216.414
AX-94723861	5B	217.761
AX-94537649	5B	220.272
AX-94450600	5B	221.436
AX-94516717	5B	222.205
AX-94535421	5B	222.493
AX-94402018	5B	226.487
AX-95105488	5B	229.742
AX-94693063	5B	230.419
AX-94458084	5B	231.881
AX-94526913	5B	233.131
AX-94844400	5B	233.131
AX-94597114	5B	234.4
AX-94737435	5B	237.497
AX-94991378	5B	237.497
AX-95009303	5B	237.497
AX-94724080	5B	237.987
AX-94668762	5B	240.9
AX-95217623	5B	241.093
AX-94692911	5B	243.094
AX-94625143	5B	244.084
AX-94943476	5B	244.084
AX-94557225	5B	246.008
AX-94433182	5B	248.921
AX-94612584	5B	249.407
AX-94633329	5B	249.407
AX-94570416	5B	250.277
AX-94717603	5B	251.527
AX-94450988	5B	261.397
AX-94393930	5B	262.267
AX-95148675	6A	0
AX-94459169	6A	0.192309
AX-95145540	6A	0.192309
AX-94498253	6A	1.17283
AX-94652755	6A	5.68504
AX-94712894	6A	8.32649
AX-95096842	6A	8.32649
AX-94630995	6A	12.5215
AX-94506461	6A	14.0371
AX-94825705	6A	14.0371
AX-95145831	6A	14.0371
AX-94780380	6A	14.5322
AX-94440245	6A	15.0224
AX-94598997	6A	15.0224
AX-94803288	6A	15.407
AX-94585780	6A	15.8924
AX-94468407	6A	16.0847
AX-94940485	6A	16.6664
AX-94963273	6A	20.4419
AX-94403208	6A	23.1327
AX-94442245	6A	23.1327
AX-94460485	6A	23.1327
AX-94627113	6A	23.1327
AX-95096069	6A	23.1327
AX-95203238	6A	23.1327
AX-94978875	6A	24.3252
AX-94499710	6A	30.7568
AX-94635280	6A	31.7773
AX-94942177	6A	35.4865
AX-94889521	6A	37.4392
AX-95233516	6A	38.9008
AX-95174190	6A	39.4777
AX-95660165	6A	49.0062
AX-94664414	6A	49.9679
AX-94585912	6A	76.5203
AX-95149371	6A	76.9049
AX-94416466	6A	82.5307
AX-94585371	6A	83.0115
AX-94393959	6A	85.9182
AX-94534444	6A	85.9182
AX-94793154	6A	85.9182
AX-94619918	6A	86.399
AX-94391944	6A	86.9806
AX-95256889	6A	87.3653
AX-95630344	6A	87.3653
AX-94622861	6A	87.8507
AX-94416968	6A	89.3363
AX-94519833	6A	91.3576
AX-94760577	6A	91.3576
AX-95105228	6A	92.0307
AX-94840398	6A	94.5517
AX-94803959	6A	98.3897
AX-95111333	6A	98.582
AX-94418601	6A	98.7743
AX-94793187	6A	99.7548
AX-94882086	6A	102.045
AX-94695572	6A	102.333
AX-94513497	6A	114.377
AX-95113687	6A	114.377
AX-94786737	6A	115.358
AX-94609493	6A	115.646
AX-94536963	6A	116.127
AX-94494977	6A	116.617
AX-94950590	6A	117.781
AX-94384227	6A	118.651
AX-95151036	6A	120.96
AX-94513733	6A	122.119
AX-94532619	6A	131.54
AX-94658755	6A	131.54
AX-94865903	6A	132.122
AX-94774725	6A	133.102
AX-94557166	6A	134.064
AX-94690841	6A	134.934
AX-94425917	6A	135.415
AX-94423274	6A	136.376
AX-94411794	6A	138.3
AX-94407050	6A	143.917
AX-95194921	6A	144.205
AX-95197613	6A	144.205
AX-94710098	6A	145.754
AX-94582693	6A	147.823
AX-95141158	6A	147.823
AX-94757558	6B	0
AX-94937271	6B	2.89728
AX-94836989	6B	4.91761
AX-94563582	6B	6.64907
AX-94450389	6B	11.3552
AX-95216855	6B	13.3756
AX-94656786	6B	15.3959
AX-94932178	6B	18.3849
AX-94434437	6B	21.3979
AX-95228369	6B	29.5985
AX-94627631	6B	31.7152
AX-94568012	6B	33.2734
AX-94467667	6B	38.1055
AX-94542331	6B	54.8408
AX-95218336	6B	61.3352
AX-95256646	6B	62.3931
AX-94439817	6B	63.2585
AX-94601745	6B	67.2671
AX-94686187	6B	67.2671
AX-95659028	6B	67.2671
AX-94745714	6B	67.5556
AX-95082971	6B	68.6134
AX-94923337	6B	74.35
AX-95163344	6B	74.35
AX-94399387	6B	77.7047
AX-94664157	6B	77.7047
AX-95236176	6B	78.1855
AX-94523488	6B	79.4546
AX-94397230	6B	80.4448
AX-94445937	6B	80.4448
AX-95174822	6B	80.4448
AX-95105308	6B	84.1062
AX-94456391	6B	84.2985
AX-95015527	6B	84.7793
AX-94929534	6B	86.222
AX-94660326	6B	86.5105
AX-94889384	6B	86.9959
AX-94517421	6B	87.8661
AX-94721485	6B	89.1548
AX-95069655	6B	89.6356
AX-95652760	6B	90.2125
AX-94602689	6B	90.7895
AX-94639525	6B	91.7558
AX-94580424	6B	94.6625
AX-94805681	6B	97.9411
AX-94573772	6B	98.5181
AX-94479139	6B	99.1912
AX-94777811	6B	99.7681
AX-95013841	6B	100.153
AX-95009966	6B	101.023
AX-94523827	6B	101.504
AX-94571036	6B	102.662
AX-95181387	6B	103.533
AX-94606831	6B	105.847
AX-94900754	6B	106.231
AX-94727639	6B	107.39
AX-94990366	6B	108.352
AX-95143260	6B	109.025
AX-94408589	6B	110.371
AX-95683819	6B	111.14
AX-94410001	6B	113.835
AX-95630411	6B	115.567
AX-94756292	6B	116.721
AX-94496132	6B	120.207
AX-94443799	6B	121.553
AX-94416934	6B	123.872
AX-94654909	6B	127.165
AX-95236581	6B	128.896
AX-94425061	6B	130.541
AX-95630097	6B	132.176
AX-94536292	6B	135.354
AX-95152377	6B	138.164
AX-94397465	6B	141.728
AX-95023059	6B	143.555
AX-94654026	6B	146.25
AX-94916820	6B	148.463
AX-94439975	6B	151.259
AX-95192141	6B	152.991
AX-94574234	6B	157.193
AX-94842161	6B	159.117
AX-94584328	6B	162.42
AX-95197645	6B	173.958
AX-94647376	6B	174.924
AX-94417160	6B	175.501
AX-94504202	6B	176.078
AX-94476889	6B	177.045
AX-94509947	6B	177.045
AX-94764707	6B	178.591
AX-94515056	6B	179.178
AX-95130255	6B	179.759
AX-94682575	6B	180.74
AX-94718060	6B	183.902
AX-94759061	6B	184.382
AX-94452696	6B	184.863
AX-94579668	6B	186.017
AX-95097406	6B	186.883
AX-94657544	6B	188.133
AX-94441140	6B	189.672
AX-95120637	6B	189.96
AX-95080001	6B	190.249
AX-94755836	6B	190.927
AX-94538260	6B	191.792
AX-95201021	6B	193.138
AX-94671172	6B	193.908
AX-94393079	6B	194.888
AX-94456270	6B	195.374
AX-94458227	6B	197.726
AX-94507661	6B	197.726
AX-94697016	6B	197.726
AX-94821321	6B	198.308
AX-94609749	6B	199.288
AX-94398320	6B	203.127
AX-94512311	6B	203.127
AX-94381972	6B	203.319
AX-94575839	6B	203.511
AX-94384988	6B	204.006
AX-94391044	6B	204.006
AX-94397766	6B	204.006
AX-95115152	6B	205.752
AX-94599546	6B	206.521
AX-94431190	6B	207.199
AX-94957027	6B	207.978
AX-95162393	6B	208.266
AX-94909425	6B	209.228
AX-94471898	6B	209.911
AX-94939171	6B	211.743
AX-94812411	6B	213.903
AX-94570953	6B	216.134
AX-94585341	6B	216.134
AX-94686516	6B	216.134
AX-94727470	6B	216.327
AX-94394698	6B	217.101
AX-94584921	6B	217.101
AX-94661844	6B	217.101
AX-94981854	6B	217.101
AX-94456151	6B	217.586
AX-95630048	6B	218.567
AX-94548379	6B	219.052
AX-94509904	6B	219.922
AX-94444496	6B	222.835
AX-94728794	6B	222.835
AX-94703392	6B	223.124
AX-94431297	6B	223.619
AX-94422554	6B	224.599
AX-94663240	6B	225.099
AX-94413298	6B	228.285
AX-94434901	6B	228.958
AX-94448837	6B	233.347
AX-94733455	6B	233.539
AX-94901526	6B	239.058
AX-95076851	6B	239.058
AX-95147988	6B	253.332
AX-94492560	6B	256.606
AX-94615608	6B	260.653
AX-94451862	6B	262.404
AX-95136985	6B	263.461
AX-95630937	6B	264.135
AX-94530985	6B	265.693
AX-95231617	6B	265.693
AX-94760585	6B	266.486
AX-94414382	6B	266.679
AX-94734403	6B	267.179
AX-95152423	6B	267.679
AX-94648060	7A	0
AX-95242416	7A	1.44738
AX-94507941	7A	2.02433
AX-94516734	7A	3.17838
AX-95187369	7A	4.33243
AX-94796013	7A	12.2107
AX-94735600	7A	12.98
AX-94732150	7A	14.1387
AX-94701747	7A	16.8525
AX-94592485	7A	18.4877
AX-94424536	7A	19.6418
AX-94513632	7A	22.3099
AX-94642006	7A	23.0792
AX-94517730	7A	24.0408
AX-94456211	7A	36.6976
AX-94525876	7A	37.8563
AX-94499936	7A	41.0553
AX-94996490	7A	43.4803
AX-94383045	7A	46.8054
AX-94397830	7A	48.9028
AX-94647956	7A	54.4871
AX-95168089	7A	60.1688
AX-95249973	7A	61.5153
AX-94388264	7A	62.477
AX-94987591	7A	65.4999
AX-94535709	7A	67.178
AX-95121246	7A	70.3742
AX-94398969	7A	77.8169
AX-94805980	7A	86.0899
AX-94407852	7A	87.0563
AX-94415996	7A	88.9269
AX-94580707	7A	90.5668
AX-94547362	7A	91.4322
AX-94407354	7A	92.7834
AX-94905285	7A	94.0337
AX-94414061	7A	96.651
AX-94490431	7A	99.6784
AX-94506291	7A	101.607
AX-94460193	7A	102.954
AX-94591140	7A	104.685
AX-95233333	7A	105.839
AX-94683427	7A	109.891
AX-94436598	7A	111.43
AX-94534717	7A	112.3
AX-95254342	7A	112.3
AX-94755544	7A	115.213
AX-94747953	7A	116.29
AX-94488714	7A	116.78
AX-94698211	7A	116.78
AX-94916259	7A	116.78
AX-94503932	7A	117.655
AX-94702030	7A	119.598
AX-94430297	7A	119.886
AX-94526613	7A	119.886
AX-94585098	7A	119.886
AX-94688009	7A	119.886
AX-95076992	7A	119.886
AX-95249320	7A	119.886
AX-95014444	7A	120.377
AX-94613467	7A	121.877
AX-94665861	7A	121.877
AX-94530376	7A	123.714
AX-95107578	7A	123.714
AX-94419332	7A	124.205
AX-94527811	7A	124.205
AX-94413281	7A	124.7
AX-94561800	7A	124.7
AX-95119818	7A	124.7
AX-94460113	7A	125.195
AX-94656029	7A	131.169
AX-94881106	7A	132.419
AX-94586213	7A	134.458
AX-95256618	7A	135.805
AX-94416597	7A	137.151
AX-94489802	7A	137.92
AX-94457840	7A	138.594
AX-95161455	7A	138.594
AX-94963002	7A	139.267
AX-94484585	7A	141.133
AX-94627551	7A	142.205
AX-94533005	7A	143.071
AX-94397527	7A	143.941
AX-94719118	7A	144.71
AX-94417359	7A	145.388
AX-95629870	7A	146.638
AX-94613078	7A	147.792
AX-94444443	7A	149.235
AX-94640775	7A	151.852
AX-94443940	7A	152.718
AX-94578285	7A	155.803
AX-94595700	7A	157.15
AX-94951482	7A	158.496
AX-94862137	7A	159.65
AX-94731715	7A	160.92
AX-94498468	7A	161.881
AX-95097028	7A	163.613
AX-95108695	7A	164.699
AX-95013142	7A	166.238
AX-94840447	7A	167.104
AX-95628640	7A	167.681
AX-95628843	7A	169.513
AX-95102170	7A	170.96
AX-94522362	7A	175.812
AX-94417618	7A	178.131
AX-95019016	7A	185.026
AX-95120206	7A	186.276
AX-95207125	7A	186.757
AX-95259896	7A	190.343
AX-94699928	7A	191.4
AX-95631824	7A	194.896
AX-95629382	7A	196.147
AX-94384726	7A	196.632
AX-94383804	7A	196.92
AX-95652992	7A	197.598
AX-94459053	7A	197.887
AX-94900799	7A	198.372
AX-95238151	7A	198.372
AX-95215457	7A	202.374
AX-94728442	7A	202.889
AX-94398361	7A	203.41
AX-94847471	7A	204.006
AX-94930910	7A	204.968
AX-94499795	7A	205.545
AX-94820915	7A	205.545
AX-94706607	7A	206.314
AX-95116623	7A	206.896
AX-94598447	7A	207.766
AX-94431310	7A	207.958
AX-94983102	7A	209.459
AX-94791568	7A	211.301
AX-95169955	7A	211.782
AX-94384239	7A	212.772
AX-94876762	7A	213.262
AX-94487563	7A	217.883
AX-95132452	7A	225.669
AX-95629211	7A	227.155
AX-94430071	7A	228.03
AX-94606274	7A	230.464
AX-94523052	7A	232.335
AX-94792051	7A	240.436
AX-94493597	7A	241.922
AX-94526524	7A	251.973
AX-94531050	7A	252.357
AX-95002995	7A	254.782
AX-95678994	7A	255.84
AX-94680011	7A	257.571
AX-95173922	7A	258.821
AX-94622179	7A	259.687
AX-94497588	7A	260.552
AX-94636385	7A	261.322
AX-94728314	7A	262.918
AX-95093605	7A	263.51
AX-94415157	7A	265.337
AX-95199741	7A	269.24
AX-94431272	7A	269.528
AX-94502860	7A	271.086
AX-94459856	7A	271.567
AX-94416806	7A	273.853
AX-94519655	7A	274.834
AX-94554795	7A	280.875
AX-95104131	7A	281.259
AX-94443346	7A	286.028
AX-94579991	7A	295.698
AX-94794576	7A	296.66
AX-94639652	7A	297.338
AX-94939463	7A	297.626
AX-94485393	7A	298.107
AX-94657575	7A	298.982
AX-94425817	7A	303.785
AX-94719507	7B	0
AX-95197649	7B	3.06506
AX-94742020	7B	4.04558
AX-94622790	7B	17.0509
AX-94978456	7B	23.025
AX-94979365	7B	27.2914
AX-95151947	7B	27.9692
AX-95009293	7B	34.18
AX-95156551	7B	35.4303
AX-94823072	7B	36.1034
AX-94522739	7B	37.6423
AX-94498463	7B	38.5078
AX-94589755	7B	41.7864
AX-95244689	7B	42.5557
AX-94692402	7B	44.576
AX-95219657	7B	45.5377
AX-94387896	7B	52.5492
AX-94519677	7B	53.7995
AX-94392788	7B	57.5612
AX-94512586	7B	61.3372
AX-94871775	7B	62.3951
AX-94964866	7B	63.3614
AX-94436329	7B	64.7079
AX-94626053	7B	65.6695
AX-94656351	7B	67.1122
AX-95219759	7B	68.1701
AX-94402385	7B	70.0121
AX-95211432	7B	71.6473
AX-95081914	7B	73.1863
AX-94393539	7B	77.3735
AX-94914545	7B	77.7581
AX-94827147	7B	78.1427
AX-95178891	7B	78.8159
AX-94538613	7B	79.489
AX-94411611	7B	80.6525
AX-94656988	7B	80.6525
AX-94553373	7B	80.8448
AX-94517309	7B	81.7102
AX-94525735	7B	83.374
AX-94528640	7B	83.374
AX-94799978	7B	83.374
AX-95206608	7B	83.374
AX-94383143	7B	83.8548
AX-95248046	7B	83.8548
AX-94571183	7B	84.0471
AX-94492897	7B	84.7202
AX-94676422	7B	85.3934
AX-94875417	7B	88.2426
AX-94792608	7B	88.7234
AX-94418646	7B	92.6545
AX-94784519	7B	92.6545
AX-94928442	7B	93.0391
AX-94383046	7B	93.3276
AX-94405141	7B	93.3276
AX-94599278	7B	93.3276
AX-94720111	7B	93.8084
AX-95017301	7B	95.5591
AX-95123619	7B	95.5591
AX-95142902	7B	98.2794
AX-94443411	7B	98.7648
AX-94386839	7B	101.055
AX-94609649	7B	101.055
AX-94424446	7B	102.733
AX-94923923	7B	103.218
AX-94383090	7B	103.713
AX-94413464	7B	103.713
AX-94689529	7B	103.713
AX-95109573	7B	104.209
AX-94545442	7B	104.694
AX-94669740	7B	104.694
AX-94964989	7B	104.694
AX-95177479	7B	104.694
AX-94727290	7B	107.586
AX-94893368	7B	108.461
AX-94774599	7B	108.654
[truncated: 67 more rows]
